# Supplementary material for: Correction: A Systems Genetics Approach Identifies CXCL14, ITGAX, and LPCAT2 as Novel Aggressive Prostate Cancer Susceptibility Genes
Source: PLoS Genet. 2015 May 1;11(5):e1005127. doi: 10.1371/journal.pgen.1005127 (PMC4416811; doi:10.1371/journal.pgen.1005127)
Supplement: S15 Table — (XLSX) [file pgen.1005127.s001.xlsx]

## Sheet: Table S15
Table S15. QTL Candidate Gene Haplotypes Associated with Aggressive Prostate Cancer in CGEMS GWAS
Chr.	Candidate Gene	SNPs Defining Haplotype	SNP Distance From Gene (bp)	Haplotype	PLCO Variable	Haplotype Frequency	Odds Ratio (95% C.I.)	t stat	P value	Permutation P value
5q31.1	CXCL14	rs917526 rs10515473 rs4463175 rs7732567	12106 19118 24155 24734	TAGC	pros_gleason_prost	0.0782644	1.69 (1.18-2.41)	2.87733	0.0040799	0.0033
		rs801569 rs9918135 rs801564 rs801556 rs2067000	64475 64898 69386 76938 92585	TCTCTT	pros_stage_n	0.15369	0.92 (0.88-0.96)	-3.66067	0.00026224	0.0007
		rs6868474 rs245117 rs2547 rs2237061	9915 5009 0 0	TTAT	pros_gleason_prost	0.0770479	1.64 (1.15-2.35)	2.71917	0.00663687	0.0064
6p22.2	HIST1H1A	rs2009610 rs6925912 rs13212534 rs2051538 rs2013063 rs12216125 rs10484432 rs199750	50191 40332 34249 25639 23161 19801 8383 797	GGGCACGT	pros_gleason	0.0733982	1.30 (1.08-1.55)	2.82109	0.00486321	0.0047
6p22.3	GPLD1	rs793663 rs811103	56546 43164	TG	pros_gleason_prost	0.380373	0.76 (0.62-0.92)	-2.85474	0.00437966	0.0037
		rs793663 rs811103	56546 43164	CA	pros_gleason_prost	0.619221	1.32 (1.09-1.60)	2.81432	0.00496607	0.0059
		rs3827640 rs793683 rs793688 rs2295649	126 0 0 0	CGTA	pros_gleason_prost	0.0847526	1.56 (1.12-2.17)	2.61061	0.00914807	0.0092
6q15	ORC3	rs9450716 rs8802	96943 75620	CAA	pros_gleason	0.348743	0.86 (0.78-0.95)	-2.96498	0.00308552	0.0036
		rs2295085 rs7757636 rs9294383 rs7744190	59737 43692 26856 24903	TGTC	pros_gleason	0.301298	0.86 (0.78-0.96)	-2.81973	0.00488361	0.0044
		rs2307389 rs7769144 rs9450763 rs7755167 rs9450765 rs6930600 rs7772351	0 0 0 0 0 0 0	GGGTAGG	pros_gleason	0.454177	1.18 (1.08-1.30)	3.5348	0.000423265	0.0004
9p13.3	CCL19	rs3802427 rs10972175 rs10046843	70925 64157 58407	GACAGC	pros_stage_m	0.15734	0.92 (0.87-0.96)	-3.36937	0.00077679	0.0005
		rs3802427 rs10972175 rs10046843	70925 64157 58407	GCCGGC	pros_stage_m	0.168694	1.08 (1.03-1.13)	3.03681	0.00244136	0.0023
		rs2070074 rs2812357 rs11575584 rs2812365 rs913835	40124 34130 27572 26428 25078	ATGCG	pros_stage_m	0.137064	0.91 (0.86-0.96)	-3.54922	0.000400965	0.0008
		rs277580 rs277606	61728 75161	CG	pros_gleason_prost	0.633414	1.35 (1.11-1.65)	2.9998	0.00275599	0.0025
	KIAA1045	rs1948745 rs10123308 rs276671 rs276672 rs1995352	90278 68052 62593 62424 54869	CACGG	pros_gleason_prost	0.162612	0.71 (0.56-0.92)	-2.64483	0.00827747	0.0087
9p21.2	MOB3B	rs1984008 rs3739530 rs1571649 rs10967899	0 0 0 0	TTAA	pros_gleason	0.121655	1.26 (1.08-1.46)	3.03228	0.00247806	0.0027
		rs1984008 rs3739530 rs1571649 rs10967899	0 0 0 0	TCGA	pros_stage_m	0.218978	0.93 (0.89-0.97)	-3.18414	0.00148831	0.0023
		rs2225389 rs1161680 rs2120718 rs2589054 rs10812596 rs1058326 rs944404 rs765709 rs1316679 rs4406503 rs10511817	0 0 0 0 0 0 0 0 0 0 0	CGGGACCAGGC	pros_stage_n	0.0519059	0.917 (0.85-0.98)	-2.6057	0.00927944	0.0096
		rs4879515 rs895023	0 0	TT	pros_stage_t	0.450122	0.60 (0.41-0.86)	-2.78494	0.0054361	0.005
		rs4879515 rs895023	0 0	CT	pros_stage_t	0.511354	1.67 (1.16-2.41)	2.77175	0.00565981	0.0065
		rs868856 rs7046653 rs2440622 rs1977661 rs903603 rs10812610 rs2814707	0 0 0 0 0 4134 6547	TAACCCA	pros_stage_t	0.22871	0.47 (0.31-0.73)	-3.40483	0.000683413	0.0015
		rs3849942 rs12349820 rs10122902 rs10757665 rs1565948 rs774359	13431 24026 26930 28069 29883 31199	ATGTGC	pros_stage_t	0.233982	0.46 (0.306-0.70)	-3.59324	0.000339514	0.0011
		rs1948522 rs1982915	45935 49710	CG	pros_stage_t	0.276156	0.53 (0.36-0.80)	-3.05584	0.00229276	0.0022
16p11.2	ITGAX	rs11150624 rs11646911	82140 89304	CCGAC	pros_stage	0.145174	1.08 (1.02-1.15)	2.60744	0.00923275	0.0102
16q12.2	LPCAT2	rs11076110 rs8051412 rs4500724	49524 50143 62795	ACC	pros_gleason_biop	0.0547445	1.35 (1.08-1.70)	2.65712	0.00798337	0.0098
		rs11076110 rs8051412 rs4500724	49524 50143 62795	GCC	pros_gleason_biop	0.06691	1.29 (1.06-1.57)	2.58272	0.00991737	0.01
		rs893260 rs151779	98065 95088	TCTC	pros_gleason_prost	0.281833	0.72 (0.58-0.88)	-3.19832	0.00141762	0.002
		rs9302667 rs1437248	86077 81714	CC	pros_gleason_prost	0.324818	0.75 (0.61-0.91)	-2.91368	0.00363663	0.004
		rs1420227 rs2576562 rs17299191 rs2540718 rs2576542 rs10521323	77368 76138 70829 64356 62960 61691	TCCACC	pros_gleason_prost	0.109084	0.66 (0.49-0.89)	-2.71828	0.00665467	0.0059
20p11.21	GZF1	rs10485644 rs1419008 rs2253834	0 0 34133	CCG	pros_stage	0.115977	1.10 (1.03-1.18)	2.98842	0.00286001	0.0042
		rs2180139 rs6137945 rs6076072 rs3746737 rs6083128 rs2424559 rs761845 rs6048810	51598 52453 52836 70955 74775 76836 85439 92746	TCCCCCCG	pros_stage	0.100568	1.10 (1.02-1.18)	2.63621	0.00848948	0.009
20p13	NSFL1C	rs1884393 rs6042507 rs6079325 rs6042568 rs715217 rs6042592 rs6135095	7742 10723 19580 22006 24071 25795 26068	GGCCTCC	pros_gleason	0.053528	1.34 (1.08-1.65)	2.72661	0.00649003	0.0051
